# Supplementary material for: Recyclability Definition of Recycled Nanofiltration Membranes through a Life Cycle Perspective and Carbon Footprint Indicator
Source: Membranes (Basel). 2022 Aug 31;12(9):854. doi: 10.3390/membranes12090854 (PMC9505957; doi:10.3390/membranes12090854)
Supplement: Supplementary file 1 [file membranes-12-00854-s001.zip]

Archive with 1 entries (1 files):
- membranes-1867721-supplementary.pdf
